# Supplementary material for: The Interplay of GPER1 with 17β-Aminoestrogens in the Regulation of the Proliferation of Cervical and Breast Cancer Cells: A Pharmacological Approach
Source: Int J Environ Res Public Health. 2022 Sep 28;19(19):12361. doi: 10.3390/ijerph191912361 (PMC9566056; doi:10.3390/ijerph191912361)
Supplement: Supplementary file 1 [file ijerph-19-12361-s001.zip]

Archive with 1 entries (1 files):
- ijerph-1882546-supplementary.pdf
